# Supplementary material for: NAD(P)H:Quinone Oxidoreductase-1 Expression Sensitizes Malignant Melanoma Cells to the HSP90 Inhibitor 17-AAG
Source: PLoS One. 2016 Apr 5;11(4):e0153181. doi: 10.1371/journal.pone.0153181 (PMC4821458; doi:10.1371/journal.pone.0153181)
Supplement: S1 Data — (XLSX) [file pone.0153181.s001.xlsx]

## Sheet: Fig 1
	Melanoma
	SK-MEL-28						G-361						GAK						C32						HMV-II						SK-MEL-2						MeWo						SK-MEL-31						A7
	Mean		Fitting curve		S.D.		Mean		Fitting curve		S.D.		Mean		Fitting curve		S.D.		Mean		Fitting curve		S.D.		Mean		Fitting curve		S.D.		Mean		Fitting curve		S.D.		Mean		Fitting curve		S.D.		Mean		Fitting curve		S.D.		Mean
17-AAG (nM)	DMSO	ES936	DMSO	ES936	DMSO	ES936	DMSO	ES936	DMSO	ES936	DMSO	ES936	DMSO	ES936	DMSO	ES936	DMSO	ES936	DMSO	ES936	DMSO	ES936	DMSO	ES936	DMSO	ES936	DMSO	ES936	DMSO	ES936	DMSO	ES936	DMSO	ES936	DMSO	ES936	DMSO	ES936	DMSO	ES936	DMSO	ES936	DMSO	ES936	DMSO	ES936	DMSO	ES936	DMSO
5000	0.160446	0.16217	0.0179064	0.100508	0.0335529	0.0093839	0.120105	0.157366	0.000805551	0.0291545	0.0201923	0.0606417	0.21986	0.337062	0.0719928	0.156211	0.0699066	0.0812791	0.0121217	0.0147699	1.70293e-07	0.0175305	0.00479082	0.00611068	0.22893	0.216011	0.0288202	0.0325883	0.0190604	0.0215725	0.207486	0.264383	0.00593388	0.0734433	0.0132697	0.0292503	0.228739	0.436634	0.0404816	0.239362	0.016689	0.0437118	0.331893	0.444407	0.276298	0.468854	0.0277307	0.0186382	0.016831
2500	0.231595	0.194725	0.0337278	0.151765	0.00712154	0.00915351	0.148532	0.222734	0.00222797	0.0547788	0.00772106	0.0387172	0.273307	0.392111	0.120631	0.240372	0.0189563	0.0210105	0.0170144	0.0277097	1.33322e-06	0.051105	0.00577055	0.00749221	0.228772	0.219026	0.0478312	0.0597666	0.0185678	0.0283345	0.195283	0.267132	0.011851	0.110319	0.00873158	0.0361216	0.216364	0.427644	0.0661615	0.306587	0.0397294	0.0470853	0.427303	0.644469	0.357134	0.59814	0.00286923	0.0497801	0.0151016
1250	0.190216	0.225929	0.0626367	0.222691	0.0173268	0.0132619	0.138998	0.173747	0.00614663	0.100591	0.00558988	0.00913644	0.318767	0.332688	0.195216	0.351013	0.0128831	0.0237931	0.0218111	0.131546	1.04376e-05	0.139829	0.00238384	0.00409295	0.210748	0.204558	0.0783706	0.107102	0.00602817	0.0126229	0.154254	0.203619	0.023529	0.162463	0.0127505	0.0141451	0.224927	0.329704	0.106326	0.38318	0.0250417	0.0196514	0.38697	0.694584	0.447012	0.71508	0.00736462	0.044915	0.0141439
625	0.213284	0.242079	0.113416	0.314473	0.0123172	0.0157669	0.121534	0.204798	0.0168412	0.177521	0.0170968	0.0125447	0.278934	0.386154	0.300175	0.480375	0.0110461	0.0276965	0.0188545	0.363952	8.17102e-05	0.329157	0.00454003	0.0117506	0.206267	0.222404	0.125832	0.184567	0.00602489	0.00785937	0.148332	0.2201	0.0461766	0.232805	0.0156762	0.0161857	0.243841	0.389756	0.166526	0.466047	0.0194687	0.0416967	0.486359	0.777575	0.540491	0.808865	0.0164236	0.0363847	0.0129863
312.5	0.231012	0.379491	0.196722	0.423475	0.0229021	0.0266903	0.128145	0.242199	0.0452955	0.294051	0.00910034	0.0138938	0.318629	0.43144	0.431321	0.612424	0.016395	0.030272	0.0202902	0.573746	0.000639351	0.596934	0.00230792	0.0114279	0.197825	0.275521	0.195926	0.299282	0.00250466	0.0167297	0.151288	0.28084	0.0886445	0.321897	0.006709	0.0203943	0.287172	0.486561	0.251229	0.550832	0.0349023	0.0334713	0.570975	0.845301	0.631206	0.877086	0.0272165	0.035176	0.0118377
156.25	0.298224	0.524327	0.319188	0.540472	0.0102744	0.00807765	0.157449	0.408439	0.116146	0.445629	0.0248714	0.0306245	0.399557	0.593954	0.572863	0.729791	0.0210627	0.0303653	0.0194152	0.819041	0.00498371	0.817188	0.00231367	0.0243868	0.244368	0.394111	0.292022	0.446275	0.022363	0.0199459	0.196404	0.379151	0.163476	0.426146	0.015111	0.0280793	0.255311	0.576192	0.360385	0.632762	0.0457109	0.0658824	0.73815	0.985863	0.713504	0.923267	0.0302365	0.0153825	0.0107516
78.125	0.436769	0.673406	0.473001	0.653172	0.0260626	0.031347	0.255008	0.696615	0.266843	0.608043	0.0242419	0.074288	0.699335	0.932804	0.7034	0.82195	0.0208796	0.0556086	0.0421379	0.991018	0.0377332	0.930998	0.00547167	0.0374616	0.327894	0.564675	0.41115	0.603305	0.0100153	0.0242287	0.262569	0.545789	0.281934	0.537401	0.0115051	0.0477412	0.343649	0.80218	0.486175	0.707679	0.051035	0.028888	0.840152	1.07049	0.78373	0.953026	0.00943779	0.0205333	0.0152027
39.0625	0.577192	0.802597	0.632116	0.750967	0.002813	0.0539972	0.365403	0.720046	0.502011	0.749611	0.0129858	0.110179	0.889308	1.02653	0.807453	0.887521	0.0350936	0.058557	0.249138	1.16837	0.234887	0.976033	0.0120319	0.0507801	0.387624	0.787472	0.541692	0.741589	0.0133078	0.0365094	0.390595	0.665273	0.440981	0.645051	0.0388571	0.0283794	0.502934	0.904689	0.613741	0.7728	0.0181263	0.0598312	0.88667	1.11583	0.840588	0.971599	0.0427332	0.134553	0.0631402
19.5312	0.811671	0.819429	0.766868	0.82843	0.0375959	0.0422563	0.715557	0.873346	0.736294	0.852454	0.0288404	0.0718863	1.0852	1.15869	0.881169	0.930972	0.084657	0.0775026	0.59303	1.12329	0.706182	0.99193	0.0470718	0.0295473	0.595471	0.903502	0.666751	0.844123	0.040466	0.00549949	0.56818	0.735901	0.613139	0.739781	0.0170319	0.0404493	0.865262	0.846897	0.727394	0.826962	0.0274182	0.122963	0.827528	0.987817	0.884697	0.98296	0.0799412	0.00524821	0.243389
9.76562	0.965881	0.881651	0.862962	0.885473	0.0200518	0.0467317	0.918272	0.980957	0.885496	0.917694	0.0472416	0.0290729	0.9887	1.17263	0.92914	0.958424	0.127994	0.14307	0.962401	1.04914	0.949538	0.997312	0.014202	0.033086	0.895698	0.956338	0.772046	0.910863	0.0342471	0.035832	0.806287	0.828665	0.761012	0.816424	0.0677171	0.0782861	1.03384	0.957944	0.817548	0.870377	0.037437	0.0308524	1.00669	1.04389	0.917795	0.989824	0.0655522	0.0409132	0.705305
4.88281	1.03203	0.934755	0.923404	0.925261	0.0856539	0.0496832	0.958727	1.09585	0.955395	0.95559	0.025992	0.102528	0.985894	1.11884	0.958654	0.975249	0.0333278	0.148823	0.999952	1.03365	0.993258	0.999108	0.0206551	0.0129962	0.960529	1.06196	0.851482	0.950697	0.0406033	0.0242775	0.920303	0.967988	0.864823	0.874328	0.0725861	0.0288365	1.04789	1.02833	0.882695	0.904162	0.0509427	0.0824972	0.997199	1.071	0.942015	0.99394	0.0330626	0.0349943	0.898372
2.44141	1.11093	0.973815	0.95847	0.951976	0.0352085	0.0463592	1.02805	1.11819	0.983423	0.976485	0.0542392	0.0480574	1.05367	1.18792	0.97619	0.985369	0.0829535	0.143737	1.01094	1.02687	0.999134	0.999704	0.0265401	0.0335663	1.00474	1.06237	0.906586	0.973252	0.0327926	0.0406429	1.04262	1.01119	0.927818	0.91585	0.0307981	0.0714635	1.00926	1.07731	0.926667	0.929851	0.02514	0.111441	1.02795	1.09857	0.959414	0.996397	0.0201922	0.0399223	1.07031
1.2207	1.08216	0.978576	0.977868	0.969457	0.035741	0.027514	1.00959	1.03608	0.993951	0.987675	0.042576	0.0744425	0.966429	1.03325	0.986394	0.991388	0.0399595	0.0281345	0.98412	1.06926	0.999889	0.999902	0.0365282	0.0342105	0.996293	1.10431	0.942622	0.985645	0.0131544	0.0727515	1.0493	0.999284	0.962722	0.944524	0.057115	0.0682907	0.990564	1.08894	0.954996	0.949042	0.0401146	0.0735474	1.03339	1.07441	0.971749	0.99786	0.0440998	0.0508564	1.05065
0.610352	1.02358	0.944531	0.988315	0.980704	0.0446209	0.0370111	0.904081	0.956455	0.997808	0.993575	0.0510664	0.0607565	0.873455	0.9098	0.99226	0.994943	0.0337938	0.116214	0.96786	1.03528	0.999986	0.999968	0.0323797	0.0414422	0.897561	1.00736	0.965289	0.992341	0.031892	0.0514614	1.09916	1.05041	0.981092	0.963813	0.068953	0.0285149	0.91604	1.02521	0.972704	0.963191	0.0929532	0.0149723	0.952916	1.05018	0.980412	0.99873	0.0934911	0.0416325	1.07769
		NQO1/TUBA	17-AAG IC50 (nM)
Melanoma	SK-MEL-28	0.670314	66.6236
	G-361	0.364786	39.2769
	GAK	0	223.277
	C32	2.19421	26.2427
	HMV-II	1.33315	48.6807
	SK-MEL-2	0.337482	30.8622
	MeWo	0.270903	72.5551
	SK-MEL-31	0.0373526	843.64
	A7	0.776248	12.7338
NSCLC	H1299	0.0895862	192.573
	Calu-6	0	90.3776
	A549	1.23823	38.4521
	H460	1.74046	22.4434
[truncated: 29 more columns]

## Sheet: Fig.3
LP/TERT
	NRF2/GAPDH						NQO1/GAPDH
	Ex1	Ex2	Ex3	Mean	S.D.	t-test	Ex1	Ex2	Ex3	Mean	S.D.	t-test
Mock	0.913445	1.03626	1.79053	1.24675	0.387771	0.476381	0.608926	0.720135	0.906475	0.745179	0.122758	0.0893814
siCont #1	0.919162	1.24262	0.838214	1	0.174715		1.07054	1.07426	0.855203	1	0.102398
siNRF2 #1	0.247824	0.3362	0.277467	0.287164	0.0367248	0.0246714	0.429086	0.349252	0.346599	0.374979	0.0382749	0.00700148
siNRF2 #2	0.292476	0.353404	0.562681	0.402854	0.11572	0.0207892	0.306581	0.344443	0.627783	0.426269	0.143328	0.0126129
HMV-II
	NRF2/GAPDH						NQO1/GAPDH
	Ex1	Ex2	Ex3	Mean	S.D.	t-test	Ex1	Ex2	Ex3	Mean	S.D.	t-test
Mock	0.772086	0.898651	0.818374	0.829704	0.0522874	0.0269017	0.897127	1.04564	1.11913	1.02063	0.0923429	0.856193
siCont #1	1.01525	1.0216	0.96315	1	0.0261856		1.03411	0.840537	1.12536	1	0.118752
siNRF2 #1	0.0886849	0.131199	0.110325	0.11007	0.0173574	9.37377e-06	0.285861	0.246453	0.257275	0.263196	0.016624	0.0115292
siNRF2 #2	0.234041	0.149253	0.226225	0.203173	0.0382605	4.60293e-05	0.169268	0.192027	0.228677	0.196658	0.0244735	0.00857136
C32
	NRF2/GAPDH						NQO1/GAPDH
	Ex1	Ex2	Ex3	Mean	S.D.	t-test	Ex1	Ex2	Ex3	Mean	S.D.	t-test
Mock	1.45299	1.40155	1.3727	1.40908	0.0332048	0.00498749	0.840362	0.900678	0.964654	0.901898	0.0507492	0.0966232
siCont #1	1.01117	0.912578	1.07626	1	0.0672857		1.04325	0.956	1.00075	1	0.0356229
siNRF2 #1	0.284405	0.258103	0.212866	0.251792	0.0295447	0.0011511	0.465574	0.404744	0.420181	0.430167	0.0258179	0.000100869
siNRF2 #2	0.300413	0.259538	0.287776	0.282576	0.0170874	0.00278321	0.239498	0.243178	0.294856	0.259177	0.0252735	4.14401e-05

## Sheet: Table 2. 17AAG+CDDP
Combination of 17-AAG and CDDP (1:100)
SK-MEL-31								GAK								MeWo								SK-MEL-2								G-361								A7
	Mean			S.D.					Mean			S.D.					Mean			S.D.					Mean			S.D.					Mean			S.D.					Mean			S.D.
	Single		Combination						Single		Combination						Single		Combination						Single		Combination						Single		Combination						Single		Combination
17-AAG (nM)	17-AAG	CDDP	17-AAG (nM) + CDDP	17-AAG	CDDP	17-AAG (nM) + CDDP		17-AAG (nM)	17-AAG	CDDP	17-AAG (nM) + CDDP	17-AAG	CDDP	17-AAG (nM) + CDDP		17-AAG (nM)	17-AAG	CDDP	17-AAG (nM) + CDDP	17-AAG	CDDP	17-AAG (nM) + CDDP		17-AAG (nM)	17-AAG	CDDP	17-AAG (nM) + CDDP	17-AAG	CDDP	17-AAG (nM) + CDDP		17-AAG (nM)	17-AAG	CDDP	17-AAG (nM) + CDDP	17-AAG	CDDP	17-AAG (nM) + CDDP		17-AAG (nM)	17-AAG	CDDP	17-AAG (nM) + CDDP	17-AAG	CDDP	17-AAG (nM) + CDDP
5000	0.162032	0.0250205	0.0399684	0.00846741	0.00318997	0.0173912		5000		0.0281365	0.0144387		0.0135602	0.00804501		5000			0.00756541			0.00801298		500	0.201647	0.15118	0.0316546	0.0199952	0.00935498	0.0194879		500	0.00312402	0.006979	0.00303737	0.00231916	0.0054748	0.00640112		500	0.124208	0.0234222	0.00985965	0.0121718	0.0181367	0.0107593
2500	0.179116	0.0287308	0.0342237	0.00433529	0.0111425	0.0139664		2500		0.035976	0.0493186		0.00619762	0.018188		2500		0.0358729	0.00660205		0.0128318	0.00792936		250	0.251383	0.455769	0.106953	0.0339393	0.0235931	0.0264166		250	0.0123051	0.00462207	0.000865096	0.00654459	0.00614865	0.00345395		250	0.159112	0.0105462	0.00628589	0.0102033	0.000871847	0.00304592
1250	0.188755	0.0322832	0.0156973	0.00642093	0.0120238	0.00400145		1250	0.206486	0.013707	-0.00204785	0.0219274	0.00818029	0.00448908		1250	0.212932	0.0305287	-0.00457219	0.0115714	0.00786208	0.00311222		125	0.227055	0.660469	0.135555	0.0152524	0.0173622	0.0117924		125	0.0139368	0.058123	0.00962962	0.00607603	0.00966184	0.00156564		125	0.184661	0.0139072	0.020923	0.0148638	0.00295221	0.00543514
625	0.213177	0.0338746	0.0353949	0.0107089	0.00765965	0.00785642		625	0.245723	0.0218071	0.00344482	0.0363173	0.0123034	0.00827567		625	0.230533	0.0120355	-0.00320638	0.0287326	0.00385222	0.00589479		62.5	0.317939	0.785054	0.214355	0.022163	0.00886	0.0146816		62.5	0.0847773	0.13269	0.0093756	0.0321453	0.0158798	0.00338866		62.5	0.305164	0.0180972	0.0139142	0.00828699	0.00289113	0.00666775
312.5	0.25727	0.137376	0.14078	0.00110568	0.0087477	0.0101791		312.5	0.242559	0.0336136	0.0258935	0.00753415	0.0106709	0.00912693		312.5	0.245768	0.000624617	0.00488995	0.0129222	0.0040614	0.00711303		31.25	0.501039	0.880257	0.318431	0.0148463	0.0079809	0.0124861		31.25	0.401304	0.236254	0.0682466	0.0120113	0.0236653	0.0067384		31.25	0.60739	0.180862	0.081228	0.0117075	0.00625632	0.0122369
156.25	0.334586	0.359096	0.294075	0.00946994	0.00998636	0.0220619		156.25	0.302995	0.166147	0.105182	0.0122549	0.0112537	0.019592		156.25	0.278073	0.053792	0.0929225	0.0212077	0.0112138	0.00524421		15.625	0.884679	0.993081	0.66779	0.0322257	0.0424428	0.0343791		15.625	0.658556	0.420285	0.304583	0.024171	0.0122337	0.023042		15.625	0.848978	0.345591	0.341288	0.0247686	0.0100238	0.0217418
78.125	0.465471	0.5606	0.539119	0.013918	0.00582166	0.0460459		78.125	0.449311	0.416713	0.219873	0.0256273	0.0204485	0.0268121		78.125	0.335784	0.285618	0.191285	0.0154439	0.0199027	0.012112		7.8125	1.26789	1.04317	0.933822	0.0937115	0.0322896	0.0294879		7.8125	0.791581	0.621698	0.779181	0.0308316	0.0214896	0.035666		7.8125	1.03679	0.406571	0.458465	0.0234766	0.0182249	0.0381919
39.0625	0.65336	0.670539	0.744358	0.0112431	0.00673274	0.0451664		39.0625	0.701841	0.552031	0.307858	0.00689498	0.0348631	0.017704		39.0625	0.454179	0.586429	0.31274	0.0217945	0.0285809	0.0259261		3.90625	1.27465	1.0522	1.11386	0.0846448	0.0345409	0.0437364		3.90625	0.869509	0.765506	0.758621	0.0184102	0.0314839	0.0235061		3.90625	1.02799	0.506949	0.523176	0.0324004	0.0195847	0.0233195
19.5312	0.792604	0.857018	0.818084	0.0352996	0.0182837	0.0361578		19.5312	0.976448	0.626264	0.484696	0.0507236	0.0138764	0.0192505		19.5312	0.650154	0.70168	0.235178	0.0108702	0.0205827	0.0209431		1.95312	0.986637	1.02298	0.981235	0.0302277	0.0289255	0.0173671		1.95312	0.869861	0.777707	0.855923	0.0264452	0.0226966	0.00663214		1.95312	0.987035	0.677668	0.726562	0.0616638	0.037801	0.0351647
9.76562		0.986492	0.935318		0.0128983	0.0365913		9.76562	1.02402	0.735103	0.820014	0.030743	0.0304957	0.0242514		9.76562	0.998593	0.80896	0.57739	0.0549251	0.026646	0.0205357		0.976562	1.01291	1.01382	1.04023	0.0383311	0.014819	0.0272797
Combination index
	m			Dm			IC50				IC75				IC90
	Single		Combination	Single		Combination	Single		Combination	CI	Single		Combination	CI	Single		Combination	CI
	17-AAG	CDDP	17-AAG + CDDP	17-AAG (nM)	CDDP (µM)	17-AAG (nM) + CDDP	17-AAG (nM)	CDDP (µM)	17-AAG (nM) + CDDP		17-AAG (nM)	CDDP (µM)	17-AAG (nM) + CDDP		17-AAG (nM)	CDDP (µM)	17-AAG (nM) + CDDP
SK-MEL-31	0.98923	1.23291	1.39439	73.8498	8.24	85.0558	73.8498	8.24	85.0558	2.18397	224.215	20.0869	187.015	1.76511	680.74	48.9667	411.194	1.44378
GAK	2.1255	1.00028	1.63404	83.8147	4.06798	22.1391	83.8147	4.06798	22.1391	0.808373	140.538	12.2002	43.3661	0.664024	235.651	36.5896	84.9453	0.592628
MeWo	0.75303	1.09445	1.26974	37.0867	8.20351	17.5279	37.0867	8.20351	17.5279	0.686284	159.522	22.3844	41.6384	0.447036	686.154	61.0787	98.9138	0.306102
SK-MEL-2	1.52276	1.42899	1.91829	44.5832	17.8579	26.1265	44.5832	17.8579	26.1265	0.732317	91.7272	38.5228	46.3236	0.625264	188.723	83.1008	82.1342	0.534047
G-361	1.57171	0.746374	1.06792	43.1869	0.487981	5.15499	43.1869	0.487981	5.15499	1.17576	86.8801	2.12645	14.4214	0.84418	174.779	9.26635	40.3445	0.666219
A7	1.75976	0.970166	1.55266	19.7573	1.0244	8.60309	19.7573	1.0244	8.60309	1.27526	36.8855	3.1788	17.4561	1.02239	68.8626	9.8641	35.4192	0.873418

## Sheet: Table 2. 17AAG+DTIC
Combination of 17-AAG and DTIC (1:1000)
SK-MEL-31								GAK								MeWo								SK-MEL-2								G-361								A7
	Mean			S.D.					Mean			S.D.					Mean			S.D.					Mean			S.D.					Mean			S.D.					Mean			S.D.
	Single		Combination						Single		Combination						Single		Combination						Single		Combination						Single		Combination						Single		Combination
17-AAG (nM)	17-AAG	DTIC	17-AAG (nM) + DTIC	17-AAG	DTIC	17-AAG (nM) + DTIC		17-AAG (nM)	17-AAG	DTIC	17-AAG (nM) + DTIC	17-AAG	DTIC	17-AAG (nM) + DTIC		17-AAG (nM)	17-AAG	DTIC	17-AAG (nM) + DTIC	17-AAG	DTIC	17-AAG (nM) + DTIC		17-AAG (nM)	17-AAG	DTIC	17-AAG (nM) + DTIC	17-AAG	DTIC	17-AAG (nM) + DTIC		17-AAG (nM)	17-AAG	DTIC	17-AAG (nM) + DTIC	17-AAG	DTIC	17-AAG (nM) + DTIC	A+D	17-AAG (nM)	17-AAG	DTIC	17-AAG (nM) + DTIC	17-AAG	DTIC	17-AAG (nM) + DTIC
5000	0.10458	0.0895168	0.0157494	0.00963725	0.0143082	0.00744237		5000		-0.0118545	-0.0136201		0.0102006	0.0104534		5000		0.200104	0.0111192		0.0147603	0.0109964		5000		0.0050399	0.00435305	5000		0.00291494		5000		-0.00329207	0.00894032		0.00233301	0.0061669		5000		0.0130054	0.00173354		0.0025852	0.00130978
2500	0.191615	0.27268	0.130962	0.0129037	0.0319629	0.0198981		2500		0.245754	0.0640542		0.0173656	0.00955141		2500		0.427698	0.115832		0.0231423	0.0243191		2500		0.166541	0.0779655	2500		0.0153843		2500		0.0265189	0.0300787		0.00763316	0.00351945		2500		0.164457	0.0106759		0.00791561	0.00319644
1250	0.200201	0.574677	0.189449	0.00210448	0.0430889	0.0062321		1250	0.246642	0.456835	0.124548	0.0189526	0.0127311	0.0058516		1250		0.652855	0.153337		0.0201895	0.00817938		1250		0.196294	0.106907	1250		0.0159562		1250		0.0976433	0.0831832		0.00682313	0.0104539		1250		0.357021	0.0123234		0.00601374	0.00167485
625	0.237016	0.685411	0.213382	0.00718133	0.048837	0.00274345		625	0.274265	0.661905	0.159081	0.0324709	0.0124151	0.0107468		625	0.205433	0.818187	0.197274	0.0155386	0.0194061	0.00764078		625	0.185465	0.261096	0.161339	625	0.0125859	0.0059433		625	0.256444	0.153428	0.148852	0.00637081	0.00795166	0.00545789		625	0.00985734	0.468131	0.0138222	0.000797703	0.0208577	0.00190164
312.5	0.261632	0.797943	0.25845	0.00105707	0.0157291	0.0111506		312.5	0.287073	0.902041	0.203696	0.0335386	0.025531	0.0152151		312.5	0.305136	0.940609	0.263388	0.0100338	0.0268591	0.0164229		312.5	0.24526	0.346692	0.207131	312.5	0.0188544	0.00995881		312.5	0.321294	0.165697	0.201766	0.00487856	0.00260334	0.00893602		312.5	0.0272838	0.526909	0.00870486	0.00715174	0.000740972	0.00133037
156.25	0.332383	0.921085	0.347262	0.0176347	0.0157756	0.0087634		156.25	0.307456	1.04743	0.25402	0.0167394	0.0313468	0.012878		156.25	0.554378	1.0102	0.423506	0.0215816	0.0427497	0.0167029		156.25	0.401406	0.453301	0.296002	156.25	0.0138594	0.00134843		156.25	0.630334	0.196936	0.22087	0.0419578	0.0124614	0.00794663		156.25	0.276106	0.592053	0.0362063	0.00423446	0.018159	0.00316088
78.125	0.449016	0.986964	0.480318	0.00420063	0.0167873	0.0381151		78.125	0.341951	1.08646	0.302192	0.00675101	0.0219737	0.047842		78.125	0.93678	1.11894	0.681896	0.0415744	0.0402065	0.0183664		78.125	0.685629	0.536264	0.403528	78.125	0.00977914	0.0188369		78.125	0.956925	0.232017	0.274428	0.0807578	0.00866787	0.0155545		78.125	0.601244	0.65842	0.225191	0.0461624	0.023307	0.0140187
39.0625	0.599734	1.03608	0.668292	0.0204126	0.0310172	0.0278361		39.0625	0.448755	1.05113	0.426839	0.0518627	0.0642435	0.028056		39.0625	1.07004	1.17743	0.90625	0.0593072	0.0547041	0.0190931		39.0625	0.886599	0.598272	0.523556	39.0625	0.00716941	0.0165517		39.0625	1.00401	0.325497	0.383958	0.050376	0.0160753	0.0206924		39.0625	0.911535	0.780375	0.494908	0.243224	0.0474993	0.0302934
19.5312	0.675579	1.04442	0.679094	0.0220786	0.0403262	0.00952431		19.5312	0.792278	1.0467	0.731519	0.058127	0.0304989	0.0140438		19.5312	1.17883	1.17983	0.91275	0.0553645	0.0412935	0.021995		19.5312	1.02074	0.593366	0.539219	19.5312	0.0372507	0.018159		19.5312	1.03699	0.504946	0.468682	0.0341584	0.0145006	0.010708		19.5312	0.800453	0.79521	0.576057	0.0959264	0.0271316	0.0363107
9.76562		1.04216	0.827387		0.0279705	0.0344037		9.76562	1.01416	1.05396	1.03769	0.0243775	0.0318463	0.035186		9.76562	1.23377	1.09531	0.999531	0.0799297	0.0139592	0.0310305		9.76562	1.09188	0.640796	0.594295	9.76562	0.0198885	0.0112734		9.76562	1.04805	0.687812	0.660251	0.0423439	0.0412194	0.0273439		9.76562	1.09883	0.803541	0.731592	0.28338	0.0275123	0.052001
Combination index
	m			Dm			IC50				IC75				IC90
	Single		Combination	Single		Combination	Single		Combination	CI	Single		Combination	CI	Single		Combination	CI
	17-AAG	DTIC	17-AAG + DTIC	17-AAG (nM)	DTIC (µM)	17-AAG (nM) + DTIC	17-AAG (nM)	DTIC (µM)	17-AAG (nM) + DTIC		17-AAG (nM)	DTIC (µM)	17-AAG (nM) + DTIC		17-AAG (nM)	DTIC (µM)	17-AAG (nM) + DTIC
SK-MEL-31	0.707191	1.31947	0.743097	60.0452	1099.32	73.1752	60.0452	1099.32	73.1752	1.28523	283.89	2527.7	320.948	1.25751	1342.21	5811.99	1407.69	1.29099
GAK	1.43788	1.56812	1.32672	43.644	1140.24	37.8139	43.644	1140.24	37.8139	0.89958	93.7019	2297.53	86.5518	0.961365	201.174	4629.38	198.107	1.02755
MeWo	1.90246	1.38385	1.31792	243.492	1920.54	163.303	243.492	1920.54	163.303	0.755701	433.787	4248.16	375.855	0.954924	772.803	9396.77	865.058	1.21144
SK-MEL-2	1.5467	0.571711	0.512507	136.597	104.711	29.2889	136.597	104.711	29.2889	0.494129	277.919	715.39	249.838	1.24819	565.451	4887.57	2131.15	4.20497
G-361	1.98766	0.967906	0.654733	277.884	20.7048	28.6759	277.884	20.7048	28.6759	1.48818	482.953	64.4189	153.548	2.70152	839.355	200.426	822.188	5.08174
A7	2.75461	0.449792	1.01596	93.8804	387.662	27.9859	93.8804	387.662	27.9859	0.370293	139.889	4458.76	82.5209	0.608411	208.445	51283.1	243.326	1.17208

## Sheet: S1.Fig
	Copy number (NQO1 exon1/RNaseP)						Copy number (NQO1 3' downstream/RNaseP)
Sample	Ex1	Ex2	Ex3	Ex4	Mean	S.D.	Ex1	Ex2	Ex3	Ex4	Mean	S.D.
C32	2.09588	2.0827	2.10257	2.07319	2.08858	0.0114055	2.11755	2.02806	2.22453	2.01628	2.0966	0.083596
HMV-II	1.27108	1.20794	1.21348	1.23521	1.23193	0.0247942	1.27271	1.29414	1.23422	1.24384	1.26123	0.0237018
MM-AN	2.04791	2.0207	2.11002	2.05673	2.05884	0.0323946	2.04698	1.87865	1.9964	2.07168	1.99843	0.0742849
A7	2.90503	3.04376	2.83914	2.84683	2.90869	0.0820387	3.04048	2.93569	2.80325	2.71264	2.87301	0.125059
SK-MEL-28	1.75024	1.75985	1.63587	1.71767	1.71591	0.0487847	1.89802	1.78856	1.7543	1.76308	1.80099	0.0574171
HMY-I	2.21569	2.24958	2.16153	2.13044	2.18931	0.046273	2.2771	2.35789	2.29931	2.3933	2.3319	0.0461257
G-361	3.20551	3.03491	2.99562	2.91047	3.03663	0.107379	3.27546	3.03269	3.18744	2.93793	3.10838	0.131292
SK-MEL-2	2.11793	2.10272	2.10301	1.9206	2.06106	0.0813312	2.1661	2.2719	2.31369	2.20763	2.23983	0.0569158
MeWo	2.01748	2.08487	2.02842	2.12587	2.06416	0.0438566	1.92612	2.02398	2.00208	2.08855	2.01018	0.0580156
GAK	5.09455	4.81673	5.0443	4.93981	4.97385	0.106509	4.58969	4.81254	4.76111	4.8831	4.76161	0.108293
SK-MEL-31	3.68881	3.57999	3.62368	3.6174	3.62747	0.0391555	3.66598	3.31452	3.64293	3.50885	3.53307	0.139719
HEMn-LP	2.07104	2.02771	1.96517	1.96531	2.00731	0.0447708	1.86645	2.15606	1.98494	2.06022	2.01692	0.105946
HEMn-MP	1.98475	1.99385	1.90667	2.02378	1.97726	0.0432395	2.12977	2.06723	1.9946	2.06909	2.06517	0.0478886
HEMn-DP	2.02112	1.97898	2.08458	1.97706	2.01543	0.0436319	1.93361	1.93348	1.93938	1.86516	1.91791	0.0305481
	CNV	NQO1/TUBA
SK-MEL-31	3.58027	0.0373526
GAK	4.86773	0.01
MeWo	2.03717	0.270903
SK-MEL-2	2.15045	0.337482
G-361	3.0725	0.364786
HMY-I	2.2606	0.558846
SK-MEL-28	1.75845	0.670314
A7	2.89085	0.776248
MM-AN	2.02863	0.998613
HMV-II	1.24658	1.33315
C32	2.09259	2.19421
